# Supplementary material for: TELO2-interacting protein 1 (TTI1), a novel Wnt/β-catenin target gene, decreases chemo-sensitivity in colorectal cancer by modulating DNA damage responses
Source: Mol Biomed. 2026 Jun 12;7:88. doi: 10.1186/s43556-026-00475-8 (PMC13263369; doi:10.1186/s43556-026-00475-8)
Supplement: Supplementary file 2 — Additional file 2. [file 43556_2026_475_MOESM2_ESM.xlsx]

## Sheet: Sheet1
Table S1: The main clinical characteristics of colorectal cancer patients, whose tumor and normal specimen were used of IHC and RT-qPCR in this study.
ID	Gender	Age	T stage	N stage	M stage	AJCC stage	Histology	Tumor site	Application
1	female	48	T3	N0	M0	IIA	adenocarcinoma	colon	IHC
2	female	75	T4a	N0	M0	IIB	adenocarcinoma	colon	IHC
3	female	62	T2	N0	M0	I	adenocarcinoma	colon	IHC
4	female	49	T3	N0	M0	IIA	adenocarcinoma	colon	IHC
5	female	52	T4	N0	M0	IIA	adenocarcinoma	colon	IHC
6	female	79	T3	N1b	M0	IIIB	adenocarcinoma	colon	IHC
7	female	61	T2	N0	M0	I	adenocarcinoma	colon	IHC
8	female	46	T3	N0	M0	IIA	adenocarcinoma	colon	IHC
9	female	64	T3	N0	M0	IIA	adenocarcinoma	colon	IHC
10	male	65	T3	N0	M0	IIA	adenocarcinoma	rectum	IHC
11	female	42	T3	N0	M0	IIA	adenocarcinoma	colon	IHC
12	male	43	T3	N0	M0	IIA	adenocarcinoma	colon	RT-qPCR
13	female	74	T3	N2b	M0	IIIC	adenocarcinoma	colon	RT-qPCR
14	female	56	T3	N0	M0	IIA	adenocarcinoma	colon	RT-qPCR
15	male	65	T3	N0	M0	IIA	adenocarcinoma	rectum	RT-qPCR
16	female	65	T3	N1c	M0	IIIB	adenocarcinoma	rectum	RT-qPCR
17	male	46	T3	N2b	M0	IIIC	adenocarcinoma	rectum	RT-qPCR
18	female	63	T2	N0	M0	I	adenocarcinoma	colon	RT-qPCR
