# Supplementary material for: TELO2-interacting protein 1 (TTI1), a novel Wnt/β-catenin target gene, decreases chemo-sensitivity in colorectal cancer by modulating DNA damage responses
Source: Mol Biomed. 2026 Jun 12;7:88. doi: 10.1186/s43556-026-00475-8 (PMC13263369; doi:10.1186/s43556-026-00475-8)
Supplement: Supplementary file 3 — Additional file 3. [file 43556_2026_475_MOESM3_ESM.xlsx]

## Sheet: Sheet1
Table S2: The main clinical characteristics of colorectal cancer patients with different chemotherapy sensitivity.
ID	Gender	Age	TRG	T stage	N stage	M stage	Histology	Tumor site	Neoadjuvant chemotherapy strategy	Group
1	male	69	TRG3	T3	Nx	M0	adenocarcinoma	colon	CAPEOX (capecitabine plus oxaliplatin)	Non-response
2	female	53	TRG3	T3	N1	M0	adenocarcinoma	colon	CAPEOX (capecitabine plus oxaliplatin)	Non-response
3	male	63	TRG3	T3	Nx	M0	adenocarcinoma	colon	CAPEOX (capecitabine plus oxaliplatin)	Non-response
4	female	46	TRG3	T4	N1	M0	adenocarcinoma	colon	FOLFOX (fluorouracil plus oxaliplatin)	Non-response
5	male	63	TRG3	T3	N1	M0	adenocarcinoma	colon	CAPEOX (capecitabine plus oxaliplatin)	Non-response
6	male	63	TRG3	T2	Nx	M0	adenocarcinoma	rectum	CAPEOX (capecitabine plus oxaliplatin)	Non-response
7	male	61	TRG3	T4a	N1	M0	adenocarcinoma	rectum	CAPEOX (capecitabine plus oxaliplatin)	Non-response
8	female	51	TRG3	T3	Nx	M0	adenocarcinoma	rectum	CAPEOX (capecitabine plus oxaliplatin)	Non-response
9	male	52	TRG3	T3	Nx	M0	adenocarcinoma	rectum	CAPEOX (capecitabine plus oxaliplatin)	Non-response
10	male	50	TRG3	T3	N1	M0	adenocarcinoma	colon	CAPEOX (capecitabine plus oxaliplatin)	Non-response
11	male	52	TRG3	T3	Nx	M0	adenocarcinoma	rectum	CAPEOX (capecitabine plus oxaliplatin)	response
12	male	75	TRG3	T4a	N2	M0	adenocarcinoma	rectum	CAPEOX (capecitabine plus oxaliplatin)	response
13	male	56	TRG1	T2	Nx	M0	adenocarcinoma	rectum	CAPEOX (capecitabine plus oxaliplatin)	response
14	male	64	TRG0	T2	Nx	M0	adenocarcinoma	rectum	CAPEOX (capecitabine plus oxaliplatin)	response
15	male	46	TRG1	T3	N1	M0	adenocarcinoma	rectum	CAPEOX (capecitabine plus oxaliplatin)	response
16	male	68	TRG0	T4a	N1	M0	adenocarcinoma	colon	CAPEOX (capecitabine plus oxaliplatin)	response
17	female	50	TRG0	T3	N1	M0	adenocarcinoma	colon	CAPEOX (capecitabine plus oxaliplatin)	response
18	male	65	TRG0	T3	Nx	M0	adenocarcinoma	rectum	CAPEOX (capecitabine plus oxaliplatin)	response
19	female	46	TRG1	T3	N1	M0	adenocarcinoma	colon	CAPEOX (capecitabine plus oxaliplatin)	response
20	female	54	TRG0	T3	Nx	M0	adenocarcinoma	rectum	CAPEOX (capecitabine plus oxaliplatin)	response
21	male	54	TRG0	T3	Nx	M0	adenocarcinoma	rectum	CAPEOX (capecitabine plus oxaliplatin)	response
