# Supplementary material for: TELO2-interacting protein 1 (TTI1), a novel Wnt/β-catenin target gene, decreases chemo-sensitivity in colorectal cancer by modulating DNA damage responses
Source: Mol Biomed. 2026 Jun 12;7:88. doi: 10.1186/s43556-026-00475-8 (PMC13263369; doi:10.1186/s43556-026-00475-8)
Supplement: Supplementary file 4 — Additional file 4. [file 43556_2026_475_MOESM4_ESM.xlsx]

## Sheet: Sheet1
Table S3: The oligonucleotides information of small interference RNA (siRNA) and primer sequence of target genes.
siRNA	si-β-catenin-1-sense	GAUCCUAGCUAUCGUUCUUTT
siRNA	si-β-catenin-1-antisense	AAGAACGAUAGCUAGGAUCTT
siRNA	si-β-catenin-2-sense	UAAUGAGGACCUAUACUUATT
siRNA	si-β-catenin-2-antisense	UAAGUAUAGGUCCUCAUUATT
siRNA	si-TTI1-1-sense	GCAUCUGCAGACACGACUATT
siRNA	si-TTI1-1-antisense	UAGUCGUGUCUGCAGAUGCTT
siRNA	si-TTI1-2-sense	CCUCCAUUCUGCCACGUUUTT
siRNA	si-TTI1-2-antisense	AAACGUGGCAGAAUGGAGGTT
primer	F-ACTB	GATTCCTATGTGGGCGACGA
primer	R-ACTB	AGGTCTCAAACATGATCTGGGT
primer	F-ATM	TCTGCTGCCGTCAACTAGAAC
primer	R-ATM	AATTCACTTGTCCACCAACAC
primer	F-TELO2	AGCGGATCAGAAGCAAGACC
primer	R-TELO2	GTCACCAGAGGCCTGTCAAA
primer	F-TTI2	GGTCCGGATCCTGTTAGACAC
primer	R-TTI2	CCCACAGAACGAGGATGGAG
primer	F-CTNNB1	AGGACCAGGTGGTGGTTA
primer	R-CTNNB1	CGAGCTGTTTCTACATCATT
primer	F-TTI1	AAGTCATGCTGCGGAACTCA
primer	R-TTI1	GGAACCACTGGGCTAATGCT
primer	F-ATR	ACACTGAGAACTGGCCTTCG
primer	R-ATR	TCTTGCACAGCATCCCTGTT
primer	F-NOB1	TCCATCTGCCCTACAAGCCTA
primer	R-NOB1	GGAACGTCCTCACCTCTGTC
primer	F-PHGDH	TGCAAATCTGCGGAAAGTGC
primer	R-PHGDH	ATAAGGCCTTCACAGTCCTGC
