# Supplementary material for: TELO2-interacting protein 1 (TTI1), a novel Wnt/β-catenin target gene, decreases chemo-sensitivity in colorectal cancer by modulating DNA damage responses
Source: Mol Biomed. 2026 Jun 12;7:88. doi: 10.1186/s43556-026-00475-8 (PMC13263369; doi:10.1186/s43556-026-00475-8)
Supplement: Supplementary file 5 — Additional file 5. [file 43556_2026_475_MOESM5_ESM.xlsx]

## Sheet: Sheet1
Table S4: The antibodies and their working concentration used in this study.
Name	Host	Cat. No	Company	Applications
β-catenin	M	sc-7963	SantaCruz	WB
β-catenin	R	51067-2-AP	Proteintech	WB, ChIP, IF
TTI1	M	sc-365119	SantaCruz	WB, IF
TTI1	M	sc-271638	SantaCruz	WB
TTI2	R	20779-1-AP	Proteintech	WB
TELO2	R	15975-1-AP	Proteintech	WB, IP
TELO2	R	YN5053	Immunoway	WB
RUVBL1	R	YT7330	Immunoway	WB
RUVBL2	R	YT7373	Immunoway	WB
ATM	R	27156-1-AP	Proteintech	WB
p-ATM (Ser1981)	R	CSB-PA465029	CUSABIO	WB
ATR	R	#13934	Cell Signaling Technology	WB
ATR	R	19787-AP	Proteintech	WB
p-ATR (Ser428)	R	DF7512	Affinity	WB
p-ATR(Thr1989)	R	#30632S	Cell Signaling Technology	WB
Chk2	R	13954-1-AP	Proteintech	WB
Chk2	R	ET1610-52	Huabio
p-Chk2(Thr68)	R	#2197	Cell Signaling Technology	WB
Chk1	R	25887-1-AP	Proteintech	WB
p-Chk1(Ser345)	R	#2348	Cell Signaling Technology	WB
γH2AX	M	201082-7G9	Zenbio	WB, IF
γH2AX	R	#9718	Cell Signaling Technology	WB, IF
H2AX	R	10856-1-AP	Proteintech	WB
β-actin	M	66008-1-Ig	Proteintech	WB
β-tubulin	M	66240-1-Ig	Proteintech	WB
Cleaved-Caspase-3	R	#9661	Cell Signaling Technology	IF
Goat anti-Mouse IgG (H+L) Cross-Adsorbed Secondary Antibody, Alexa Fluor™ 594		A-11005	Invitrogen	IF
Goat anti-Rabbit IgG (H+L) Cross-Adsorbed Secondary Antibody, Alexa Fluor™ 488		A-11008	Invitrogen	IF
Goat anti-Rabbit IgG (H+L) Highly Cross-Adsorbed Secondary Antibody, Alexa Fluor™ 594		A-11037	Invitrogen	IF
Goat anti-Mouse IgG (H+L) Highly Cross-Adsorbed Secondary Antibody, Alexa Fluor™ 488		A-11029	Invitrogen	IF
